# Supplementary material for: Phenotypic plasticity of pre-adult egg maturation in a parasitoid: Effects of host-starvation and brood size
Source: PLoS One. 2018 Apr 16;13(4):e0195767. doi: 10.1371/journal.pone.0195767 (PMC5901773; doi:10.1371/journal.pone.0195767)
Supplement: S1 File — (XLS) [file pone.0195767.s002.xls]

## Sheet: Day 0 - 1 oviposition
Single oviposition group-day 0
mother	wasp	ovary 1	ovary 2	total egg number	Av - total		Tibia length (mm)	AV-Size(mm)	Development time	Av - life span
6	1	30	32	31	30.75		0.379	0.38075	34	18.75
6	2	30	24	27			0.384
6	3	32	34	33			0.388
6	4	28	36	32			0.372
8	1	38	42	40	45.3		0.381	0.3818	32	22.5
8	2	52	52	52			0.388
8	3	36	48	42			0.379
8	4	55	52	53.5			0.377
8	5	40	38	39			0.384
17	1(2)	50	56	53	54.375		0.373	0.3785	30	31.66
17	3	50	54	52			0.385
17	4	55	60	57.5			0.377
17	5	57	53	55			0.379
24	1	62	66	64	63.5		0.398	0.39675	32	12
24	2	46	48	47			0.388
24	3	67	64	65.5			0.406
24	4	68	54	61			0.395
25	1	55	60	57.5	54.8333		0.389	0.394	33	11
25	2	50	50	50			0.402
25	3	60	54	57			0.391
27	1	58	58	58	56.3333		0.385	0.383	32	34.6
27	2	58	60	59			0.386
27	3	50	54	52			0.378
30	1	70	54	62	62.3333		0.418	0.417	34	37.5
30	2	58	54	56			0.412
30	3	78	60	69			0.421
38	1	70	0	35	40.75		0.375	0.378	31	19.66
38	2	45	48	46.5			0.381
39	2	36	40	38	44		0.378	0.379333	30	31.2
39	3	50	38	44			0.37
39	4	52	48	50			0.39
41	1	55	49	52	54.125		0.412	0.41625	31	28.75
41	2	56	68	62			0.413
41	3	56	52	54			0.42
41	4	48	49	48.5			0.42
42	1	50	60	55	60.5		0.391	0.390667	31	13.6
42	2	63	60	61.5			0.396
42	3	62	68	65			0.385
45	1	40	43	41.5	51.125		0.374	0.3775	32	34.75
45	2	48	39	43.5			0.371
45	3	66	62	64			0.374
45	4	45	66	55.5			0.391
48	1	53	59	56	54		0.392	0.40125	33	21.37
48	2	38	58	48			0.409
48	3	58	61	59.5			0.399
48	4	47	58	52.5			0.405
51	1	68	86	77	78.5		0.423	0.42	34	28.8
51	2	70	80	75			0.413
51	3	85	82	83.5			0.424
52	2	56	60	58	59		0.384	0.386333	32	35
52	3	60	62	61			0.391
52	4	0	116	58			0.384
					53.9617			0.392076	32.0667	25.4093
					Average egg load			Average size	Average development time	Average life span

## Sheet: Day 0 - 2 ovipositions
	Double oviposition group-day 0
Mother	wasp	Ovary 1	Ovary 2	Total	AV-total	Tibia length (mm)	AV-Size(mm)	Development time	Av - life span
6	1	76	74	75	70.6667	0.385	0.387	32	24.6
	2	68	72	70		0.385
	4	68	66	67		0.391
8	1	78	79	78.5	79.8333	0.398	0.391	30
	2	80	72	76		0.389
	3	87	83	85		0.386
17	1	66	82	74	68.8333	0.382	0.385	31	32.38
	2	65	75	70		0.38
	3	65	60	62.5		0.393
24	1	84	72	78	74.1667	0.393	0.403333	30	18
	3	81	72	76.5		0.411
	4	58	78	68		0.406
25	1	60	69	64.5	55.5	0.385	0.371	33	21.5
	2	50	53	51.5		0.375
	3	49	52	50.5		0.353
27	1	64	53	58.5	60.1667	0.375	0.371	32	37
	2	68	58	63		0.375
	3	60	58	59		0.363
30	1	62	57	59.5	57.1667	0.391	0.390667	35	26.5
	3	50	48	49		0.398
	4	68	58	63		0.383
38	1	83	83	83	82.1667	0.402	0.402	35	8.8
	3	85	75	80		0.399
	4	82	85	83.5		0.405
39	1	60	61	60.5	55.8333	0.398	0.394	32	23.75
	2	50	52	51		0.393
	3	58	54	56		0.391
41	1	50	48	49	49.5	0.367	0.375	31	21
	3	52	48	50		0.381
	4	52	47	49.5		0.377
42	1	48	48	48	50	0.383	0.382	32	21.5
	3	55	48	51.5		0.378
	4	51	50	50.5		0.385
45	1	42	55	48.5	60.8333	0.405	0.404	35	40.42
	2	78	68	73		0.403
	3	58	64	61		0.404
48	2	60	55	57.5	54.6667	0.39	0.386	32	18.37
	3	52	53	52.5		0.395
	4	60	48	54		0.373
51	2	56	54	55	51.3333	0.382	0.384667	31	41.66
	3	50	42	46		0.384
	4	52	54	53		0.388
52	1	64	59	61.5	61.1667	0.387	0.397	32	32
	3	70	52	61		0.401
	4	64	58	61		0.403
					62.1222		0.388244	32.2	26.2486
					Average egg load		Average size	Average development time	Average life span

## Sheet: Day 0 - 1 ovip' - starvation
starvation group-day 0
Mother	wasp	Ovary 1	Ovary 2	Total	AV-total	Tibia length (mm)	AV-Size(mm)	Development time	Av - life span
6	1	38	60	49	44.6667	0.355	0.347667	33	23.5
	2	34	40	37		0.353
	3	46	50	48		0.335
8	1(4)	48	48	48	52	0.364	0.364333	31	24.33
	2	54	52	53		0.361
	3	56	54	55		0.368
17	1	62	64	63	55.3333	0.332	0.33	30	34.5
	2	56	52	54		0.32
	3	48	50	49		0.338
24	1	56	54	55	55	0.349	0.347	30	18.5
	2	56	46	51		0.356
	3	56	62	59		0.336
25	1	48	52	50	50.6667	0.35	0.363667	32	23.25
	2	52	54	53		0.345
	3	50	48	49		0.396
27	1	60	54	57	59	0.381	0.372333	32	32.25
	2(4)	66	52	59		0.368
	3	60	62	61		0.368
30	1	60	60	60	56	0.364	0.358667	34	28.16
	2	48	48	48		0.346
	3	58	62	60		0.366
38	1	46	54	50	51.6667	0.35	0.355	31	17.66
	2	46	48	47		0.362
	3	60	56	58		0.353
39	1	40	44	42	45	0.362	0.36	31	37
	2	50	56	53		0.352
	3	38	42	40		0.366
41	1	42	38	40	40	0.369	0.364	32	37
	2	34	30	32		0.36
	3	48	48	48		0.363
42	1	46	44	45	45.6667	0.37	0.370667	32	19.5
	2	38	44	41		0.368
	3	46	56	51		0.374
45	1	62	44	53	52.3333	0.34	0.355	31	33.83
	2	56	62	59		0.342
	3	46	44	45		0.383
48	1	34	30	32	45.6667	0.391	0.391	34	22
	2	60	54	57		0.386
	3	52	44	48		0.396
51	1	46	44	45	43.3333	0.362	0.368333	31	42
	2	48	40	44		0.392
	3	40	42	41		0.351
52	1	52	50	51	46	0.35	0.341333	32	34.2
	2	40	42	41		0.336
	3	46	46	46		0.338
					49.4889		0.359267	31.7333	28.512
					Average egg load		Average size	Average development time	Average life span
starvation group-day 10
Mother	wasp	Ovary 1	Ovary 2	Total	AV-total	Size (mm)	AV-Size(mm)
6	1	84	92	88	86.6667	0.392
	2	114	86	100		0.393
	3	70	74	72		0.371
8	1	80	92	86		0.363
17
24
25
27
30
38
39
41
42
45
48
51
52

## Sheet: _xltb_storage_
XL Toolbox Settings
	export_preset	<?xml version="1.0" encoding="utf-16"?> <Preset xmlns:xsd="http://www.w3.org/2001/XMLSchema" xmlns:xsi="http://www.w3.org/2001/XMLSchema-instance"> <Name>Tiff, 600 dpi, RGB, Transparent canvas</Name> <Dpi>600</Dpi> <FileType>Tiff</FileType> <ColorSpace>Rgb</ColorSpace> <Transparency>TransparentCanvas</Transparency> <UseColorProfile>false</UseColorProfile> <ColorProfile>sRGB Color Space Profile</C…
	export_path	D:\People\Yael\PhD\Chapter 2 Superparasitism starvation\Fig. 3.tif
